# Supplementary material for: Differing contributions of inferior prefrontal and anterior temporal cortex to concrete and abstract conceptual knowledge
Source: Cortex. 2015 Feb;63:250–66. doi: 10.1016/j.cortex.2014.09.001 (PMC4317194; doi:10.1016/j.cortex.2014.09.001)
Supplement: Supplementary file 2 [file mmc2.zip]

Archive with 3 entries (3 files):
- Fig2_semantics_over_numbers.nii
- Fig3_concrete_over_abstract.nii
- Fig3_semantics_over_fixation.nii
